# Supplementary material for: A combined tissue‐engineered/in silico signature tool patient stratification in lung cancer
Source: Mol Oncol. 2018 Jun 22;12(8):1264–85. doi: 10.1002/1878-0261.12323 (PMC6068345; doi:10.1002/1878-0261.12323)
Supplement: Supplementary file 3 — Table S1. For the generation of networks we downloaded the HPRD which contains 9620 protein nodes and 39185 protein–protein interaction edges (release 9 from April 13, 2010). Table S2. For the identification of a KRAS signature of potential markers we downloaded cell line‐specific mutations from the COSMIC database (A549: Sample Name: A549, Sample ID: 905949; H441: Sample Name: NCI‐H441, Sample ID: 908460). Table S3. Mapping of the COSMIC mutations to the KRAS‐mutated network results in 18 H441‐ and 9 A549‐specific overlapping proteins (nodes). [file MOL2-12-1264-s003.xlsx]

## Sheet: S1_HPRD_network
Supplementary Table S1: For the generation of networks we downloaded the HPRD database which contains 9620 nodes and 39185 edges (release 9 from April 13, 2010).
Node A	interaction	Node B
ALDH1A1	i	ALDH1A1
ITGA7	i	CHRNA1
PPP1R9A	i	ACTG1
SRGN	i	CD44
GRB7	i	ERBB2
PAK1	i	ERBB2
DLG4	i	ERBB2
PIK3R2	i	ERBB2
PTPN18	i	ERBB2
ERBB2IP	i	ERBB2
SMURF2	i	ARHGAP5
NF2	i	ERBB2
CD82	i	ERBB2
ERRFI1	i	ERBB2
MMP7	i	CD44
TOB1	i	ERBB2
MUC4	i	ERBB2
PICK1	i	ERBB2
SMURF2	i	TXNIP
DDX20	i	ETV3
TLE1	i	FOXG1
TLE3	i	FOXG1
HDAC1	i	FOXG1
SMAD1	i	FOXG1
KDM5B	i	FOXG1
CD4	i	CD44
SMURF2	i	DAB2
CBL	i	VAV1
PLCG1	i	VAV1
PRLR	i	VAV1
TYK2	i	VAV1
SMURF2	i	DGCR2
MAPK1	i	VAV1
VAV1	i	RHOG
HRAS	i	VAV1
BTK	i	VAV1
TGFBR1	i	CD44
SYK	i	VAV1
SHB	i	VAV1
PRKCQ	i	VAV1
TEC	i	VAV1
IL6ST	i	VAV1
HNRNPK	i	VAV1
SLA	i	VAV1
PTK2B	i	VAV1
EZH2	i	VAV1
LCP2	i	VAV1
TGFBR2	i	CD44
ZYX	i	VAV1
SH3BP2	i	VAV1
SIAH2	i	VAV1
LAT	i	VAV1
ARHGDIB	i	VAV1
SOCS1	i	VAV1
AOC3	i	VAV1
NEK3	i	VAV1
CBLB	i	VAV1
BLNK	i	VAV1
VAV2	i	CD44
RACGAP1	i	VAV1
PAG1	i	VAV1
DOCK2	i	VAV1
SMURF2	i	FAM175B
SMURF2	i	ACBD3
YES1	i	YES1
PECAM1	i	YES1
CD36	i	YES1
RPL10	i	YES1
MST1R	i	YES1
ERBB4	i	CD44
TYRO3	i	YES1
ADAM12	i	YES1
NPHS1	i	YES1
OCLN	i	YES1
DLG4	i	YES1
CD2AP	i	YES1
TRPV4	i	YES1
SMURF2	i	SF3A2
GP6	i	YES1
TP53BP2	i	YES1
TIAM1	i	CD44
SP1	i	REL
ELF1	i	REL
SMURF2	i	ACOX3
SMURF2	i	RNF111
NKRF	i	REL
TBP	i	REL
SMURF2	i	TMEM139
SMURF2	i	LAPTM5
MAPK8	i	REL
SMURF2	i	SNRNP70
DMP1	i	CD44
PPP4C	i	REL
NUP155	i	ZFYVE9
SUMF2	i	ZFYVE9
ETS2	i	ZFYVE9
SMAD7	i	ZNF107
SMAD7	i	ZBTB44
SMAD7	i	TTF2
HSPA8	i	REL
SMAD7	i	MYOD1
GTF2B	i	REL
ARHGEF1	i	CD44
SMAD7	i	SOX5
SMAD7	i	ASH1L
SMAD7	i	ZBTB11
REL	i	CALM1
SMAD7	i	SOX13
KIT	i	KIT
LYN	i	KIT
PIK3R1	i	KIT
PLCG1	i	KIT
PTPN11	i	KIT
LGALS13	i	ACTG1
NF2	i	CD44
PTPN6	i	KIT
PRKCA	i	KIT
KITLG	i	KIT
SRC	i	KIT
MATK	i	KIT
KIT	i	STAT1
PTPRO	i	KIT
TEC	i	KIT
GRB7	i	KIT
GRB10	i	KIT
FCGR3A	i	CD38
CRKL	i	KIT
DOK1	i	KIT
PIK3R2	i	KIT
SOCS1	i	KIT
GRAP	i	KIT
GRAP2	i	KIT
SH2B3	i	KIT
CD81	i	KIT
MPDZ	i	KIT
SPRED1	i	KIT
LCK	i	CD38
STAP1	i	KIT
SH2B2	i	KIT
SPRED2	i	KIT
FGR	i	FGR
CBL	i	FGR
FGR	i	SRC
WAS	i	FGR
CD24	i	FGR
SYK	i	FGR
PTK2	i	FGR
PECAM1	i	CD38
DAB2	i	FGR
CCR3	i	FGR
FGR	i	HCLS1
SLAMF1	i	FGR
INPP5D	i	FGR
EBNA1BP2	i	FGF3
DLL4	i	NOTCH4
MAML1	i	NOTCH4
FBXW7	i	NOTCH4
INS	i	NOV
CD4	i	CD38
NOTCH1	i	NOV
DLL1	i	NOV
S100A4	i	NOV
NFATC1	i	PIM1
PTPRO	i	PIM1
SND1	i	PIM1
CBX3	i	PIM1
CBX1	i	PIM1
NHEJ1	i	NHEJ1
FZD5	i	WNT5A
C9	i	CD59
ROR2	i	WNT5A
FZD1	i	WNT5A
PTPN6	i	ROS1
ABL1	i	ROS1
VAV3	i	ROS1
GDI2	i	RAB8A
OPTN	i	RAB8A
MAP4K2	i	RAB8A
RPH3AL	i	RAB8A
C8A	i	CD59
SYTL4	i	RAB8A
RIMS2	i	RAB8A
RPH3A	i	RAB8A
FLT1	i	FLT1
KDR	i	FLT1
VEGFA	i	FLT1
PLCG2	i	FLT1
SHC1	i	FLT1
PGF	i	FLT1
VEGFB	i	FLT1
GNAI3	i	CD59
ATR	i	FLT1
ERG	i	ERG
SPI1	i	ERG
FLI1	i	ERG
ETV1	i	ERG
SETDB1	i	ERG
SMAD7	i	TTF1
SOS1	i	RRAS
ARAF	i	RRAS
NCK1	i	RRAS
CD9	i	CD59
EPHB2	i	RRAS
RALGDS	i	RRAS
RASSF5	i	RRAS
NAV2	i	RRAS
RASIP1	i	RRAS
COL4A5	i	OSM
COL4A6	i	OSM
IL6ST	i	OSM
OSMR	i	OSM
CD2	i	CD59
LYN	i	LYN
CBL	i	LYN
LYN	i	PLCG1
PECAM1	i	LYN
CD36	i	LYN
PTPN6	i	LYN
TYK2	i	LYN
LYN	i	PRKCD
LYN	i	BTK
GRIA3	i	LYN
DSTN	i	ACTG1
SRC	i	CD59
MATK	i	LYN
CD24	i	LYN
LYN	i	SYK
PDE4A	i	LYN
LYN	i	PLCG2
PRKCQ	i	LYN
SHC1	i	LYN
CASP3	i	LYN
HNRNPK	i	LYN
PTK2	i	LYN
SLC6A8	i	CD59
PRKDC	i	LYN
PTK2B	i	LYN
PIK3CG	i	LYN
LYN	i	HCLS1
LCP2	i	LYN
MAPK3	i	LYN
LYN	i	MAP4K1
KHDRBS1	i	LYN
LYN	i	RGS16
UBXN11	i	ZFYVE9
NCR1	i	CD59
LYN	i	PPP1R8
NPHS1	i	LYN
DLG4	i	LYN
BCAR1	i	LYN
UNC119	i	LYN
TRAT1	i	LYN
SKAP1	i	LYN
SKAP2	i	LYN
LYN	i	TRPV4
PAG1	i	LYN
NCR3	i	CD59
GAB2	i	LYN
PRAM1	i	LYN
GAB3	i	LYN
PPP1R15A	i	LYN
LYN	i	FCGR2B
INPP5D	i	LYN
CBLC	i	LYN
BANK1	i	LYN
GP6	i	LYN
EVL	i	LYN
GRB2	i	CD72
NEDD9	i	LYN
CHST15	i	LYN
SH2B2	i	LYN
DOK3	i	LYN
JUN	i	JUN
SPI1	i	JUN
POU1F1	i	JUN
MAF	i	JUN
RB1	i	JUN
NR5A1	i	JUN
CD5	i	CD72
NFYA	i	JUN
SP1	i	JUN
GTF2F2	i	JUN
ABL1	i	JUN
TPM1	i	JUN
HCFC1	i	JUN
TAF1	i	JUN
AR	i	JUN
TBP	i	JUN
CREBBP	i	JUN
PTPN6	i	CD72
RUNX2	i	JUN
STAT1	i	JUN
STAT4	i	JUN
HMGA1	i	JUN
PRKDC	i	JUN
SMAD4	i	JUN
PIN1	i	JUN
MAPK8	i	JUN
NACA	i	JUN
SMAD2	i	JUN
SEMA4D	i	CD72
TDG	i	JUN
FOSL2	i	JUN
SMARCD1	i	JUN
VDR	i	JUN
MAPK3	i	JUN
SUMO1	i	JUN
NCOA3	i	JUN
NRIP1	i	JUN
TGIF1	i	JUN
NCOA1	i	JUN
BLNK	i	CD72
EP300	i	JUN
MAPK9	i	JUN
TSC22D3	i	JUN
TCF20	i	JUN
SMAD3	i	JUN
DHX9	i	JUN
ATF3	i	JUN
HIF1A	i	JUN
TRIP4	i	JUN
MYBBP1A	i	JUN
SERPINA3	i	SERPINA3
PRKD1	i	JUN
DDX21	i	JUN
SPIB	i	JUN
PACS1	i	JUN
ATF4	i	JUN
HHEX	i	JUN
COPS5	i	JUN
MAFB	i	JUN
RFWD2	i	JUN
EN1	i	JUN
TBCB	i	USP7
CTSG	i	SERPINA3
GTF2B	i	JUN
HDAC3	i	JUN
UBE2I	i	JUN
RBM39	i	JUN
RAGE	i	JUN
MAPKAPK5	i	JUN
BATF	i	JUN
CREB5	i	JUN
COBRA1	i	JUN
TPM2	i	JUN
CTRL	i	SERPINA3
PIAS1	i	JUN
RPL18A	i	JUN
JDP2	i	JUN
SNRK	i	JUN
RNPEP	i	ZFYVE9
FHL2	i	ZFYVE9
EIF4G1	i	ZFYVE9
ZMYND8	i	ZFYVE9
CHD6	i	ZFYVE9
RBBP6	i	ZFYVE9
CTRB1	i	SERPINA3
RHOT2	i	ZFYVE9
SMAD5	i	SF3B1
MAPK14	i	JUNB
SMAD4	i	JUNB
MAPK8	i	JUNB
FOSL2	i	JUNB
SMAD3	i	JUNB
BATF	i	JUNB
JDP2	i	JUNB
TBP	i	JUND
CMA1	i	SERPINA3
NFE2L2	i	JUND
SMAD4	i	JUND
MAPK8	i	JUND
FOSL2	i	JUND
MAPK9	i	JUND
ATF3	i	JUND
COPS5	i	JUND
RFWD2	i	JUND
BATF	i	JUND
JDP2	i	JUND
MMP1	i	SERPINA3
SMAD5	i	SMAD4
CEBPB	i	SPI1
NONO	i	SPI1
GATA1	i	SPI1
IRF8	i	SPI1
IRF4	i	SPI1
SPIB	i	SPI1
SMAD5	i	SMAD1
FGFR2	i	FGF5
CELA1	i	SERPINA3
SMAD5	i	MTMR10
OPRK1	i	OPRD1
PRKCA	i	OPRD1
PRKCE	i	OPRD1
PRKCD	i	OPRD1
OPRM1	i	OPRD1
KLHL3	i	OPRD1
ELANE	i	SERPINA3
SLC9A3R1	i	OPRK1
CREBBP	i	MECOM
HDAC1	i	MECOM
CTBP1	i	MECOM
CTBP2	i	MECOM
SMAD3	i	MECOM
HDAC4	i	MECOM
KAT2B	i	MECOM
SMAD5	i	PNKP
ZIC1	i	GLI1
MST1	i	SERPINA3
ZIC2	i	GLI1
SUFU	i	GLI1
STK36	i	GLI1
SMAD5	i	SFPQ
ZIC1	i	GLI2
ZIC2	i	GLI2
SUFU	i	GLI2
STK36	i	GLI2
ZIC3	i	GLI3
CREBBP	i	GLI3
KLK2	i	SERPINA3
ZIC1	i	GLI3
SMAD4	i	GLI3
SMAD2	i	GLI3
SMAD1	i	GLI3
TWIST1	i	GLI3
ZIC2	i	GLI3
SMAD3	i	GLI3
SUFU	i	GLI3
STK36	i	GLI3
SMAD4	i	SKIL
ERBB2	i	SERPINA3
SMAD2	i	SKIL
SMAD3	i	SKIL
CDC16	i	SKIL
FZR1	i	SKIL
CPNE1	i	SKIL
CPNE2	i	SKIL
CPNE4	i	SKIL
SMURF2	i	SKIL
CBL	i	CBL
NHEJ1	i	LIG4
ADRA1D	i	FLNC
KLK3	i	SERPINA3
PLCG1	i	CBL
PTPN6	i	CBL
TYK2	i	CBL
ZAP70	i	CBL
ITK	i	CBL
ABL1	i	CBL
SRC	i	CBL
NOTCH1	i	CBL
BLK	i	CBL
BTK	i	CBL
F5	i	SERPINA3
SH3KBP1	i	CBL
SYK	i	CBL
SCN5A	i	CBL
VAV2	i	CBL
NCK1	i	CBL
SHC1	i	CBL
INPPL1	i	CBL
SLA	i	CBL
PTK2B	i	CBL
UBE2G1	i	CBL
POLA1	i	SERPINA3
LCP2	i	CBL
CRKL	i	CBL
SPRY2	i	CBL
KHDRBS1	i	CBL
EPHB6	i	CBL
UBE2D2	i	CBL
UBE2G2	i	CBL
PIK3R2	i	CBL
CD151	i	ITGA3
UBE2L3	i	CBL
CTRC	i	SERPINA3
CD2AP	i	CBL
CD151	i	ITGB1
SORBS1	i	CBL
SLA2	i	CBL
PTPN22	i	CBL
SHC1	i	CD81
FRS2	i	CBL
EIF5B	i	CBL
SMAD5	i	SNRPA
DNAJC1	i	SERPINA3
CDKL2	i	CBL
UBASH3B	i	CBL
PGGT1B	i	RHOB
PDE6D	i	RHOB
ARHGDIG	i	RHOB
RHPN2	i	RHOB
ARHGEF3	i	RHOB
ROCK1	i	RHOC
RTKN	i	RHOC
CIT	i	RHOC
ATN1	i	PSMA3
RHOA	i	RHOA
PLCG1	i	RHOA
KCNA2	i	RHOA
PRKCA	i	RHOA
TGM2	i	RHOA
FLNA	i	RHOA
OPHN1	i	RHOA
MCF2	i	RHOA
KTN1	i	RHOA
VAV2	i	RHOA
ATN1	i	GIGYF1
PKN1	i	RHOA
DGKQ	i	RHOA
PRKACA	i	RHOA
ROCK1	i	RHOA
TRIO	i	RHOA
ARHGDIA	i	RHOA
PPP1R12A	i	RHOA
RTKN	i	RHOA
CNTNAP1	i	RHOA
PLD1	i	RHOA
CTSB	i	SLPI
PKN2	i	RHOA
PDE6D	i	RHOA
ARHGAP1	i	RHOA
ARHGDIB	i	RHOA
ARHGDIG	i	RHOA
AKAP13	i	RHOA
RABAC1	i	RHOA
ARHGEF4	i	RHOA
VAV3	i	RHOA
ARHGEF12	i	RHOA
CTSS	i	SLPI
CIT	i	RHOA
ARHGEF11	i	RHOA
ICMT	i	RHOA
SRGAP1	i	RHOA
DAAM1	i	RHOA
RHPN2	i	RHOA
SH3BP1	i	RHOA
ARHGEF2	i	RHOA
DEF6	i	RHOA
GMIP	i	RHOA
CTSL1	i	SLPI
RAP1GDS1	i	RHOA
TRPC1	i	RHOA
CNKSR1	i	RHOA
ARHGEF18	i	RHOA
ARHGEF3	i	RHOA
-	i	RHOA
MCF2L	i	RHOA
DOCK7	i	RHOA
SMAD5	i	PSMD11
ADRA1B	i	FLNC
ELANE	i	SLPI
RHPN1	i	RHOA
SPRED2	i	RHOA
SMAD5	i	U2AF2
SMAD5	i	SOX5
OAZ1	i	ODC1
OAZ2	i	ODC1
ACP5	i	SPP1
PRKCA	i	SPP1
MMP7	i	SPP1
ITGAV	i	SPP1
GRN	i	SLPI
ITGA9	i	SPP1
PRKG1	i	SPP1
SMAD5	i	HBG2
TTN	i	NBR1
CIB1	i	NBR1
FEZ1	i	NBR1
VAPA	i	OSBP
SMAD5	i	RBM4
AVP	i	OXTR
OXT	i	OXTR
KLK3	i	SLPI
PCSK6	i	PCSK6
PCSK6	i	PMCH
PCSK6	i	FLG
RB1	i	PAX2
MAPK8	i	PAX2
WT1	i	PAX2
PAXIP1	i	PAX2
SFRP2	i	PAX2
HIRA	i	PAX7
MEOX1	i	PAX1
PRSS2	i	SLPI
MEOX2	i	PAX1
PAX5	i	PAX5
MYB	i	PAX5
ID3	i	PAX5
KPNA2	i	PAX5
KPNA1	i	PAX5
DAXX	i	PAX5
TLE4	i	PAX5
SMAD5	i	RYR2
NKX2-1	i	PAX8
ATN1	i	SIAH1
SMAD3	i	PAX8
WBP2	i	PAX8
PAX9	i	KDM5B
SRF	i	PRRX1
GTF2I	i	PRRX1
MAFG	i	PRRX1
MAFF	i	PRRX1
REG3A	i	REG1A
CTRC	i	SPINK1
PLSCR1	i	SLPI
PRSS7	i	SPINK1
NRSN1	i	SPINK1
SMAD5	i	VPS24
TRHDE	i	REG3A
SMAD5	i	BCAT1
SMAD5	i	PPIL4
SMAD5	i	SNRNP70
NFX1	i	ELAVL4
SMAD5	i	WWP1
SERPINC1	i	SERPINC1
SPG20	i	ZFYVE9
PTH1R	i	PTH
MEP1A	i	PTH
PTH2R	i	PTH
PCNA	i	CCND1
RB1	i	CCND1
SP1	i	CCND1
TAF1	i	CCND1
AR	i	CCND1
IFI27	i	CCND1
SDC2	i	SERPINC1
CDKN1B	i	CCND1
MYBL2	i	CCND1
PRKACA	i	CCND1
NCOA3	i	CCND1
NCOA1	i	CCND1
EP300	i	CCND1
CDK6	i	CCND1
AKAP8	i	CCND1
GSK3B	i	CCND1
KLK2	i	SERPINC1
CCNDBP1	i	CCND1
KAT2B	i	CCND1
RBX1	i	CCND1
THRA	i	CCND1
THRB	i	CCND1
HDAC3	i	CCND1
ORC4L	i	CCND1
CUL3	i	CCND1
DMTF1	i	CCND1
HERC5	i	CCND1
PLG	i	SERPINC1
MCM10	i	CCND1
NPDC1	i	CCND1
BMP4	i	ZFYVE9
PTHLH	i	PTH1R
SLC9A3R1	i	PTH1R
SLC9A3R2	i	PTH1R
KLK3	i	PTHLH
KPNB1	i	PTHLH
CLU	i	PON1
JUP	i	DSG3
ADRA1A	i	FLNC
F2	i	SERPINC1
CASP3	i	DSG3
TAP2	i	TAP1
PDIA3	i	TAP1
TAPBP	i	TAP1
TAPBP	i	TAP2
PRKCA	i	PAM
KALRN	i	PAM
RASSF9	i	PAM
UHMK1	i	PAM
PIK3R1	i	NUP85
VIM	i	NUP85
PRKACA	i	NUP85
DYNC1LI1	i	NUP85
PRKACA	i	PLIN1
PRPH2	i	PRPH
PEX10	i	PEX2
ABCD3	i	ABCD3
COL6A2	i	ABCD3
ABCD1	i	ABCD3
CA2	i	SLC9A1
PEX19	i	ABCD3
ABCD2	i	ABCD3
MAPK1	i	PPARA
RXRA	i	PPARA
NCOR2	i	PPARA
NCOR1	i	PPARA
DUT	i	PPARA
MAPK3	i	PPARA
DAP3	i	PPARA
NRIP1	i	PPARA
NCOA1	i	PPARA
EP300	i	PPARA
MED1	i	PPARA
PPARGC1A	i	PPARA
AKAP13	i	PPARA
GADD45B	i	PPARA
GADD45G	i	PPARA
MED24	i	PPARA
NR1H3	i	PPARA
YWHAB	i	SLC9A1
AIP	i	PPARA
NRBF2	i	PPARA
-	i	PPARA
MECR	i	PPARA
SCYL2	i	ZFYVE9
SLC2A4	i	ACTN4
SLC2A4	i	GAPDH
SLC2A4	i	ACOX1
YWHAZ	i	PDC
PRKACA	i	PDC
MAP4K4	i	SLC9A1
CAMK2A	i	PDC
GPC4	i	ACP5
GPLD1	i	ALPP
PIGK	i	ALPP
PIK3R1	i	PIK3R1
SLC2A4	i	PRKAR1A
PDGFRB	i	PIK3R1
PECAM1	i	PIK3R1
PFN1	i	PIK3R1
PTPN11	i	PIK3R1
-	i	SLC9A1
SLC2A4	i	RAB7A
TYK2	i	PIK3R1
CDKN2A	i	NCL
CD28	i	PIK3R1
CD7	i	PIK3R1
CD4	i	PIK3R1
GTF2H1	i	PIK3R1
HRAS	i	PIK3R1
FES	i	PIK3R1
SRC	i	PIK3R1
TESC	i	SLC9A1
ERBB3	i	PIK3R1
TGFBR1	i	PIK3R1
TUBG1	i	PIK3R1
SH3KBP1	i	PIK3R1
WAS	i	PIK3R1
ERAS	i	PIK3R1
CSF2RA	i	PIK3R1
ARAF	i	PIK3R1
SYN1	i	PIK3R1
RRAS2	i	PIK3R1
UBTF	i	CD3EAP
MST1R	i	PIK3R1
TEK	i	PIK3R1
TIE1	i	PIK3R1
SHB	i	PIK3R1
TYRO3	i	PIK3R1
SLC9A2	i	PIK3R1
SHC1	i	PIK3R1
PTK2	i	PIK3R1
IRS2	i	PIK3R1
INPP4A	i	PIK3R1
TAF1A	i	CD3EAP
GHR	i	PIK3R1
MAPK8	i	PIK3R1
PTK2B	i	PIK3R1
SLC2A4	i	CTSD
CRKL	i	PIK3R1
RAC1	i	PIK3R1
TUBA1B	i	PIK3R1
IL1RAP	i	PIK3R1
ADAM12	i	PIK3R1
ARHGAP1	i	PIK3R1
CAPN3	i	FLNC
CD3E	i	CD3EAP
PIK3CD	i	PIK3R1
PIK3CB	i	PIK3R1
BCAR1	i	PIK3R1
IRS4	i	PIK3R1
SOCS1	i	PIK3R1
CD2AP	i	PIK3R1
HGS	i	PIK3R1
GAB1	i	PIK3R1
TOM1L1	i	PIK3R1
TRAT1	i	PIK3R1
POLR1E	i	CD3EAP
YWHAG	i	PIK3R1
AGAP2	i	PIK3R1
VAV3	i	PIK3R1
GAB2	i	PIK3R1
PIK3AP1	i	PIK3R1
GAB3	i	PIK3R1
CD3E	i	PIK3R1
-	i	PIK3R1
PPM1A	i	PIK3R1
WBP11	i	PIK3R1
IFNW1	i	IFNAR1
SLC2A4	i	ARF3
SLC2A4	i	HK2
PDGFRB	i	PIK3CA
PRKCD	i	PIK3CA
HRAS	i	PIK3CA
SH3KBP1	i	PIK3CA
GNAQ	i	PIK3CA
IRS4	i	PIK3CA
SLC2A4	i	SERPINH1
PIK3R3	i	PIK3CA
IFNA2	i	IFNAR1
MRAS	i	PIK3CA
RASD2	i	PIK3CA
GABRB1	i	PIK3CA
PRKCA	i	PFKFB2
PRKAA2	i	PFKFB2
YWHAZ	i	PFKFB2
PRKACA	i	PFKFB2
PRKAA1	i	PFKFB2
SLC2A4	i	CFL1
DYNLL1	i	PFKP
IFNB1	i	IFNAR1
SLC2A4	i	STRN3
SLC2A4	i	MVP
PFKM	i	PFKL
SLC2A4	i	PDIA6
SLC2A4	i	UBA52
SLC2A4	i	-
SLC2A4	i	DLD
SLC2A4	i	BSG
APOA1	i	PDE1A
SLC2A4	i	HSP90AA1
PIK3R1	i	IFNAR1
SLC2A4	i	UBE2N
SLC2A4	i	KBTBD10
SLC2A4	i	ARFIP1
S100A1	i	PGM1
S100B	i	PGM1
SLC2A4	i	LEPRE1
SLC2A4	i	ACTN1
NAA38	i	PGD
SLC2A4	i	MAP1S
SLC2A4	i	FAR1
PTPN11	i	IFNAR1
SLC2A4	i	PSMD7
S100A1	i	PLN
PPP1R3A	i	PLN
PRKACA	i	PLN
SLN	i	PLN
SLC2A4	i	ESYT2
PLA2G2A	i	PLA2G1B
BGN	i	PLA2G1B
PLAA	i	PLA2G1B
SLC2A4	i	C1QTNF5
PTPN6	i	IFNAR1
SLC2A4	i	CCDC116
PLA2R1	i	PLA2G2A
PDGFRB	i	PLCG1
PECAM1	i	PLCG1
PDGFRA	i	PLCG1
FGFR2	i	PLCG1
ZAP70	i	PLCG1
GNB2L1	i	PLCG1
SOS1	i	PLCG1
CD28	i	PLCG1
TYK2	i	IFNAR1
ITK	i	PLCG1
GTF2H1	i	PLCG1
SRC	i	PLCG1
NTRK1	i	PLCG1
NTRK3	i	PLCG1
WAS	i	PLCG1
SYN1	i	PLCG1
SYK	i	PLCG1
MST1R	i	PLCG1
PITPNA	i	PLCG1
MAPK1	i	IFNAR1
SLC2A4	i	FKBP10
SHB	i	PLCG1
DDR1	i	PLCG1
PTK2	i	PLCG1
IRS2	i	PLCG1
PTPRJ	i	PLCG1
TUB	i	PLCG1
SOS2	i	PLCG1
DGKZ	i	PLCG1
LCP2	i	PLCG1
FURIN	i	FLNC
GNB2L1	i	IFNAR1
SH3BP2	i	PLCG1
LAT	i	PLCG1
PLD2	i	PLCG1
KHDRBS1	i	PLCG1
PKN2	i	PLCG1
PAK1	i	PLCG1
PICALM	i	PLCG1
DAB1	i	PLCG1
BAG3	i	PLCG1
GAB1	i	PLCG1
STAT2	i	IFNAR1
PRKD1	i	PLCG1
AGAP2	i	PLCG1
VAV3	i	PLCG1
SNAP91	i	PLCG1
GIT1	i	PLCG1
USO1	i	PLCG1
LAT2	i	PLCG1
TNK1	i	PLCG1
TRPM7	i	PLCG1
-	i	PLCG1
PRKACA	i	IFNAR1
SOCS7	i	PLCG1
TRPC3	i	PLCG1
SLC2A4	i	IDH2
PLG	i	ENO1
JUP	i	ZFYVE9
NIT1	i	ZFYVE9
ZBTB44	i	SMAD1
TTF2	i	SMAD1
PHKG1	i	PHKG1
CRKL	i	IFNAR1
CTRC	i	PHKG1
UBE2I	i	SNIP1
PHKG1	i	PHKG2
FAF1	i	SNIP1
PIAS2	i	SNIP1
HERC1	i	LAPTM5
TDG	i	SMAD4
TDG	i	SNIP1
PITX1	i	POU1F1
NR1I2	i	POU1F1
PRMT1	i	IFNAR1
NR1I3	i	POU1F1
ZMYM5	i	SNIP1
SETDB1	i	SNIP1
RNASE1	i	RNH1
PLG	i	SERPINB6
PROC	i	SERPINB6
F2	i	SERPINB6
PLAU	i	SERPINB6
F10	i	SERPINB6
MYOD1	i	SMAD4
CANX	i	IFNGR1
HIPK1	i	SNIP1
PECAM1	i	JUP
APC	i	JUP
PTPRF	i	JUP
CDH1	i	JUP
DSC3	i	JUP
PTPRJ	i	JUP
CTNND1	i	JUP
CDH5	i	JUP
PKD1	i	JUP
IFNGR2	i	IFNGR1
TCF7L2	i	JUP
PTPRK	i	JUP
PKP2	i	JUP
PTPN14	i	JUP
BTRC	i	JUP
AXIN1	i	JUP
SVEP1	i	SMAD9
PLG	i	PLG
SERPINE1	i	PLG
PLAT	i	PLG
IFNG	i	IFNGR1
PAPPA	i	PLG
PRNP	i	PLG
KLK3	i	PLG
MMP7	i	PLG
SPARC	i	PLG
CLEC3B	i	PLG
THBS1	i	PLG
PLAU	i	PLG
C7	i	PLG
JAK1	i	IFNGR1
F10	i	PLG
KNG1	i	PLG
SERPINF2	i	PLG
AMOT	i	PLG
PLG	i	PCOLCE
PLG	i	MEP1A
LAMA3	i	PLG
PLG	i	F2RL1
SERPINI1	i	PLG
CPB2	i	PLG
DEK	i	TFAP2A
SERPINB13	i	PLG
SERPING1	i	PLG
CHGA	i	PLG
NGF	i	PLG
TFPI2	i	PLG
RUVBL1	i	PLG
CDCP1	i	PLG
PRPF40A	i	SMAD4
PLAT	i	SERPINE1
F2	i	SERPINE1
INPPL1	i	FLNC
CASP1	i	TFAP2A
MMP3	i	SERPINE1
PLAU	i	SERPINE1
VTN	i	SERPINE1
LRP2	i	SERPINE1
LRP1B	i	SERPINE1
MAPK1	i	PLAT
SPARC	i	PLAT
CLEC3B	i	PLAT
PLAU	i	PLAT
F10	i	PLAT
YBX1	i	TFAP2A
LAMA3	i	PLAT
MAPK3	i	PLAT
SERPINA5	i	PLAT
PLAT	i	SERPINI1
SERPING1	i	PLAT
PRPF40A	i	SNRNP70
LRP1B	i	PLAT
CKAP4	i	PLAT
RB1	i	SERPINB2
PLAU	i	SERPINB2
RB1	i	TFAP2A
IRF3	i	SERPINB2
PLAU	i	PLAUR
VTN	i	PLAUR
KNG1	i	PLAUR
FAP	i	PLAUR
MMP12	i	PLAUR
LRP1B	i	PLAUR
ARR3	i	PTAFR
RGS4	i	PTAFR
PDGFRB	i	PDGFRB
TP53	i	TFAP2A
ITGB3	i	PDGFRB
PDGFRA	i	PDGFRB
EIF2AK2	i	PDGFRB
PTPN11	i	PDGFRB
PTPN1	i	PDGFRB
PDGFB	i	PDGFRB
NCK1	i	PDGFRB
SHC1	i	PDGFRB
PTK2	i	PDGFRB
PTPRJ	i	PDGFRB
CASP3	i	TFAP2A
COPB1	i	PDGFRB
SNX1	i	PDGFRB
BAG1	i	PDGFRB
GRB10	i	PDGFRB
GRB14	i	PDGFRB
COPA	i	PDGFRB
S1PR1	i	PDGFRB
NCK2	i	PDGFRB
SLC9A3R1	i	PDGFRB
PDAP1	i	PDGFRB
CASP6	i	TFAP2A
PTPN2	i	PDGFRB
SNX2	i	PDGFRB
SNX4	i	PDGFRB
PDGFD	i	PDGFRB
PDGFA	i	PDGFA
PDGFRA	i	PDGFA
SPARC	i	PDGFA
DUSP3	i	PDGFA
PDAP1	i	PDGFA
PECAM1	i	PECAM1
WWP1	i	TFAP2A
ITGB3	i	PECAM1
PTPN11	i	PECAM1
PTPN6	i	PECAM1
PRKCE	i	PECAM1
SRC	i	PECAM1
INPP5D	i	PECAM1
PRPF40A	i	BAT3
PROC	i	PF4
SRGN	i	PF4
THBD	i	PF4
WWP2	i	TFAP2A
CXCR3	i	PF4
LDLR	i	PF4
PIR	i	SMAD9
ITGB3	i	ITGB3
PDGFRA	i	ITGB3
CD36	i	ITGB3
TLN1	i	ITGB3
THBS1	i	ITGB3
SRC	i	ITGB3
TGM2	i	ITGB3
MAGI1	i	TFAP2A
ITGAV	i	ITGB3
P2RY2	i	ITGB3
EPS8	i	ITGB3
PTK2	i	ITGB3
PTK2B	i	ITGB3
DAB2	i	ITGB3
ILK	i	ITGB3
LRP5	i	SMAD9
DOK1	i	ITGB3
DAB1	i	ITGB3
EP300	i	TFAP2A
NUMB	i	ITGB3
PDPK1	i	ITGB3
ITGA2B	i	ITGB3
ITGB3BP	i	ITGB3
ANGPTL3	i	ITGB3
TENC1	i	ITGB3
PDGFRA	i	PDGFRA
PTPN11	i	PDGFRA
PDGFB	i	PDGFRA
ITGAV	i	PDGFRA
ACHE	i	ACHE
CITED2	i	TFAP2A
SHB	i	PDGFRA
CAV1	i	PDGFRA
GRB14	i	PDGFRA
CRKL	i	PDGFRA
SLC9A3R1	i	PDGFRA
SNX2	i	PDGFRA
SNX4	i	PDGFRA
PDGFC	i	PDGFRA
SNX6	i	PDGFRA
THBS1	i	CD36
LDLRAP1	i	TFAP2A
SRC	i	CD36
MATK	i	CD36
ITGA2B	i	CD36
MLL2	i	SMAD1
MLL2	i	SMAD9
-	i	SMAD9
SF3B1	i	SMAD1
GP1BA	i	GP5
YWHAZ	i	GP5
CITED4	i	TFAP2A
GP1BA	i	GP9
GP1BA	i	SELP
CD24	i	SELP
SELPLG	i	SELP
SELP	i	AP1M1
SNX17	i	SELP
SERPING1	i	SELP
VTN	i	PVR
DYNLT3	i	PVR
AP1M2	i	PVR
EPN2	i	TFAP2A
PVRL1	i	PVR
PVRL3	i	PVR
CD226	i	PVR
SF3B1	i	SMAD9
PARP1	i	PARP1
PCNA	i	PARP1
RXRA	i	PARP1
RPS3A	i	PARP1
TP53	i	PARP1
APOC1	i	APOA2
XRCC1	i	PARP1
SF3B1	i	SNIP1
POLA1	i	PARP1
PRKDC	i	PARP1
MYBL2	i	PARP1
CPXM2	i	SMAD9
ODZ3	i	SMAD4
EXPH5	i	SMAD9
BUB3	i	PARP1
APOD	i	APOA2
ZNF423	i	PARP1
WRN	i	PARP1
NCOA6	i	PARP1
APTX	i	PARP1
CDKN2A	i	RPS7
XRCC5	i	PARP1
PARP2	i	PARP1
SWAP70	i	PARP1
RBM14	i	PARP1
SFRS12	i	PARP1
APOF	i	APOA2
RFX1	i	SMAD4
RFX1	i	SMAD1
RFX1	i	SMAD9
RAB3B	i	PIGR
CCL5	i	PIGR
AP1M1	i	PIGR
LEMD3	i	SMAD9
PKD1	i	PKD2
DIAPH1	i	PKD2
CD2AP	i	PKD2
C4A	i	APOA2
TNNI3	i	PKD2
TRPC1	i	PKD2
HAX1	i	PKD2
SSBP1	i	POLG
CSNK1E	i	APC
PRKACA	i	APC
PPP2R5A	i	APC
KIFAP3	i	APC
SIAH1	i	APC
PLTP	i	APOA2
BUB1	i	APC
MAPRE1	i	APC
AXIN1	i	APC
RP1	i	APC
AXIN2	i	APC
ARHGEF4	i	APC
DLGAP1	i	APC
PRKCA	i	KCNE1
KCNQ1	i	KCNE1
APOA1BP	i	APOA2
KCNA4	i	KCNA2
PTPRA	i	KCNA2
KCNA2	i	ETV1
KCNAB1	i	KCNA2
KCNAB2	i	KCNA2
PTK2B	i	KCNA2
ZSCAN4	i	SMAD1
KCNA5	i	KCNA2
KCNA3	i	KCNA2
ZSCAN4	i	SMAD9
MAP2K4	i	FLNC
GPLD1	i	APOA4
E4F1	i	SMAD9
DLG2	i	KCNA4
DLGAP1	i	KCNA4
SNTG1	i	KCNA4
RBP4	i	TTR
LRP2	i	TTR
APOA1	i	TTR
PAPPA	i	PAPPA
PRG2	i	PAPPA
TNNI3	i	PAPPA
ATN1	i	SIAH2
KIAA0226	i	SMAD9
SECISBP2	i	SMAD9
SYN1	i	PFN2
ROCK1	i	PFN2
VASP	i	PFN2
DNM1	i	PFN2
FHOD1	i	PFN2
EVL	i	PFN2
ARNT	i	SMAD9
CALR	i	APOB
ATF7IP	i	SMAD4
DNM2	i	PFN1
ATF7IP	i	RRBP1
WASF1	i	PFN1
WASL	i	PFN1
RHOQ	i	PFN1
FMNL1	i	PFN1
XPO6	i	PFN1
ENAH	i	PFN1
APBB1IP	i	PFN1
CANX	i	APOB
WIPF2	i	PFN1
ATF7IP	i	PSG3
ATF7IP	i	KRT7
CLU	i	PRNP
L1CAM	i	PRNP
CAV1	i	PRNP
NCAM2	i	PRNP
DNM1	i	PRNP
APBB1	i	PRNP
PPIB	i	APOB
ADAM23	i	PRNP
STIP1	i	PRNP
SPARCL1	i	PRNP
P4HB	i	PRNP
CNTN1	i	PRNP
OPCML	i	PRNP
PVRL1	i	PRNP
LSAMP	i	PRNP
CLSTN1	i	PRNP
MOG	i	PRNP
HSPA5	i	APOB
ERI3	i	PRNP
RB1	i	PHB
RBL2	i	PHB
E2F1	i	PHB
TP53	i	PHB
SMARCA2	i	PHB
MAP3K10	i	PHB
NCOR1	i	PHB
HDAC1	i	PHB
SMARCA4	i	PHB
HSPA1A	i	APOB
SIN3A	i	PHB
ATF7IP	i	COL4A2
ZNF484	i	SMAD9
INS	i	INS
LRP2	i	INS
IGFBP7	i	INS
HLA-DQB1	i	INS
SYTL4	i	INS
HLA-DQA2	i	INS
TXNDC17	i	INS
HSP90AA1	i	APOB
PCNA	i	PCNA
RPA1	i	PCNA
PTMA	i	PCNA
XRCC1	i	PCNA
FEN1	i	PCNA
RFC2	i	PCNA
SUB1	i	PCNA
CDKN1C	i	PCNA
MSH3	i	PCNA
PRKDC	i	PCNA
LIPC	i	APOB
HDAC1	i	PCNA
CHAF1A	i	PCNA
ING1	i	PCNA
CDC6	i	PCNA
EP300	i	PCNA
DHX9	i	PCNA
CDK6	i	PCNA
HUS1	i	PCNA
RAD9A	i	PCNA
POLH	i	PCNA
MTTP	i	APOB
WRN	i	PCNA
MYBBP1A	i	PCNA
MUTYH	i	PCNA
GADD45B	i	PCNA
GADD45G	i	PCNA
CCNO	i	PCNA
APEX2	i	PCNA
POLE	i	PCNA
MSH6	i	PCNA
POLB	i	PCNA
SGCD	i	FLNC
HSP90B1	i	APOB
MCL1	i	PCNA
ZNF587	i	SMAD9
DNTT	i	PCNA
XRCC5	i	PCNA
POLL	i	PCNA
DNTTIP2	i	PCNA
POLD3	i	PCNA
KCTD13	i	PCNA
CHTF18	i	PCNA
DSCC1	i	PCNA
BGN	i	APOB
POLD2	i	PCNA
POLM	i	PCNA
CHTF8	i	PCNA
POLDIP2	i	PCNA
PRLR	i	PRLR
PTPN11	i	PRLR
VAV2	i	PRLR
TEC	i	PRLR
YWHAZ	i	PRLR
LRP2	i	APOB
CISH	i	PRLR
NEK3	i	PRLR
SOCS3	i	PRLR
SOCS2	i	PRLR
YWHAG	i	PRLR
PRL	i	PRLR
CSH1	i	PRLR
PRDX4	i	PRDX1
ARHGAP9	i	SMAD9
MCHR1	i	PMCH
APOA1	i	APOB
MCHR2	i	PMCH
GBA	i	PSAP
KLK3	i	SEMG1
KLK3	i	SERPINA1
SERPINA5	i	KLK3
PZP	i	KLK3
PKP2	i	SMAD9
VTN	i	POMC
LDLR	i	APOB
MEP1A	i	POMC
MC2R	i	POMC
MC5R	i	POMC
HLA-DRB3	i	POMC
PLK1	i	PSMA3
PSMA1	i	PSMA3
PSMA6	i	PSMA3
XRN2	i	PSMA3
PLK1	i	PSMA5
PELP1	i	SMAD9
PDIA4	i	APOB
PSMB9	i	PSMB10
PROS1	i	PROC
F2	i	PROC
THBD	i	PROC
PROC	i	F5
F8	i	PROC
PROCR	i	PROC
SERPINA5	i	PROC
F2	i	AMBP
GRN	i	SMAD9
SEC61B	i	APOB
TMEM57	i	SMAD9
EIF2AK2	i	EIF2AK2
EIF2AK2	i	TP53
STAT1	i	EIF2AK2
CASP3	i	EIF2AK2
DNAJC3	i	EIF2AK2
EIF2AK2	i	PPP2R5A
CASP7	i	EIF2AK2
CASP8	i	EIF2AK2
METAP2	i	EIF2AK2
HSPA8	i	APOB
RAC1	i	EIF2AK2
MAP3K5	i	EIF2AK2
ASH2L	i	SMAD9
IKBKB	i	EIF2AK2
TARBP2	i	EIF2AK2
TIRAP	i	EIF2AK2
PTGES3	i	EIF2AK2
PPP1CC	i	EIF2AK2
PRKRIR	i	EIF2AK2
SEC61A2	i	APOB
STRBP	i	EIF2AK2
PRKRIP1	i	EIF2AK2
PPP1CA	i	EIF2AK2
SMAD9	i	SNRNP70
MAP2K1	i	MAP2K1
MAPK1	i	MAP2K1
HRAS	i	MAP2K1
MYC	i	MAP2K1
ARAF	i	MAP2K1
GRB10	i	MAP2K1
ATN1	i	SLIT1
RPS6KA2	i	MAP2K1
MAPK3	i	MAP2K1
TRAF3	i	MAP2K1
MAP2K1	i	CASP9
MAP3K4	i	MAP2K1
PAK1	i	MAP2K1
MAPKSP1	i	MAP2K1
MAP2K1	i	RPS6KA4
CPNE1	i	MAP2K1
CPNE4	i	MAP2K1
MYOT	i	FLNC
LEPR	i	APOD
PEBP1	i	MAP2K1
TRIB1	i	MAP2K1
PEBP4	i	MAP2K1
MAPK8IP3	i	MAP2K1
KSR2	i	MAP2K1
MAP2K1	i	PARVA
SMAD9	i	HEY1
EPHA2	i	PTPN11
PRKCA	i	PTPN11
PRKCB	i	PTPN11
APOE	i	APOE
TNFRSF1A	i	PTPN11
PTPN11	i	TEK
TIE1	i	PTPN11
PTPN11	i	STAT1
SHC1	i	PTPN11
PTPN11	i	IL6ST
PTK2	i	PTPN11
IRS2	i	PTPN11
GHR	i	PTPN11
LEPR	i	PTPN11
LRP1	i	APOE
CAV1	i	PTPN11
CDH5	i	PTPN11
PTPN11	i	PTK2B
PTPN11	i	STAT5A
CRKL	i	PTPN11
PTPN11	i	SPRY2
PXN	i	PTPN11
PTPN11	i	HNRNPU
LAIR1	i	PTPN11
DAB1	i	PTPN11
CTSB	i	APOE
SLAMF1	i	PTPN11
IRS4	i	PTPN11
PTPN11	i	STAT5B
PTPN11	i	MPZL1
SIGLEC7	i	PTPN11
PTPN11	i	GAB1
ACTN4	i	PTPN11
SIT1	i	PTPN11
PTPN11	i	MVP
PILRA	i	PTPN11
MAP2	i	APOE
PRKCH	i	PTPN11
PAG1	i	PTPN11
PTPN11	i	GAB2
SLAMF6	i	PTPN11
SIGLEC11	i	PTPN11
PTPN11	i	FRS2
FRS3	i	PTPN11
BTLA	i	PTPN11
GAB3	i	PTPN11
INPP5D	i	PTPN11
APOE	i	MAPT
C6orf25	i	PTPN11
TREML1	i	PTPN11
NEDD9	i	PTPN11
LILRB4	i	PTPN11
SIGLEC12	i	PTPN11
PSAP	i	SMAD9
GRID2	i	PTPN4
MAPK1	i	PTPN5
MAPK3	i	PTPN5
F2	i	PROS1
NEFM	i	APOE
F5	i	PROS1
F10	i	PROS1
F8	i	PROS1
TYRO3	i	PROS1
TTC37	i	SMAD9
TNC	i	PTPRB
TEK	i	PTPRB
CDH5	i	PTPRB
CNTNAP1	i	PTPRB
CNTN1	i	PTPRB
PLTP	i	APOE
NRCAM	i	PTPRB
MAGI3	i	PTPRB
F11R	i	PTPRB
PTPN6	i	PTPN6
TYK2	i	PTPN6
ZAP70	i	PTPN6
PRKCD	i	PTPN6
SSTR2	i	PTPN6
ABL1	i	PTPN6
PTPN6	i	SRC
PRNP	i	APOE
TNFRSF1A	i	PTPN6
SYK	i	PTPN6
IL6ST	i	PTPN6
GHR	i	PTPN6
CTNND1	i	PTPN6
CAV1	i	PTPN6
NAGK	i	SMAD9
LCP2	i	PTPN6
PTPN6	i	SIRPA
KHDRBS1	i	PTPN6
VLDLR	i	APOE
DOK1	i	PTPN6
SIL1	i	SMAD9
IRS4	i	PTPN6
STAT5B	i	PTPN6
BLNK	i	PTPN6
CLEC4A	i	PTPN6
PILRA	i	PTPN6
PAG1	i	PTPN6
PTPN6	i	GAB2
SLAMF6	i	PTPN6
MYOZ1	i	FLNC
LRP2	i	APOE
SIGLEC11	i	PTPN6
BTLA	i	PTPN6
PTPN6	i	CUZD1
FCGR2B	i	PTPN6
PTPN6	i	PILRB
C6orf25	i	PTPN6
TREML1	i	PTPN6
LILRB2	i	PTPN6
LILRB4	i	PTPN6
SIGLEC12	i	PTPN6
SCARB1	i	APOE
CD300LF	i	PTPN6
DNAJA3	i	SMAD9
DKK1	i	SMAD9
PTPN6	i	KLRB1
PABPC4	i	SMAD9
PLEC1	i	SMAD9
SMAD4	i	PSMD11
PTPN6	i	KLRA1
SMAD4	i	DNAJB2
PTPN6	i	PIK3R1
LRP8	i	APOE
PTPN6	i	PTK2B
PTPRA	i	PTPRA
PTPRM	i	PTPRA
PRKCD	i	PTPRA
PTPRF	i	PTPRA
SRC	i	PTPRA
PTPRS	i	PTPRA
PTPRD	i	PTPRA
PTPRA	i	CALM1
SMAD4	i	DCP1B
LDLR	i	APOE
TYK2	i	PTPN1
PTPN1	i	MAPK1
PTPN1	i	SRC
NTRK1	i	PTPN1
NTRK3	i	PTPN1
RRAS2	i	PTPN1
GLRX	i	PTPN1
NTRK2	i	PTPN1
CAV1	i	PTPN1
PIN1	i	PTPN1
ATN1	i	TEP1
PTPN1	i	STAT5A
BCAR1	i	PTPN1
CLK2	i	PTPN1
PTPN1	i	STAT5B
GSK3B	i	PTPN1
CLK1	i	PTPN1
PTPN1	i	NFKBIA
SMAD4	i	HMG20A
SMAD4	i	XPO5
DLG4	i	PTPRG
ATN1	i	TRIP6
GNB2L1	i	PTPRM
CDH1	i	PTPRM
CTNND1	i	PTPRM
PPFIBP1	i	PTPRM
MAPK1	i	PTPN7
MAPK14	i	PTPN7
PRKACA	i	PTPN7
MAPK3	i	PTPN7
GIT1	i	PTPRZ1
PKIA	i	PRKACB
CSNK2A1	i	APEX1
PKIB	i	PRKACB
PRKAR2A	i	PRKAR2A
RYR2	i	PRKAR2A
SCTR	i	PRKAR2A
SEMG2	i	PRKAR2A
PRKX	i	PRKAR2A
AKAP14	i	PRKAR2A
AKAP1	i	PRKAR2A
CBFA2T3	i	PRKAR2A
AKAP9	i	PRKAR2A
GZMA	i	APEX1
AKAP13	i	PRKAR2A
AKAP5	i	PRKAR2A
AKAP3	i	PRKAR2A
AKAP6	i	PRKAR2A
AKAP8	i	PRKAR2A
AKAP10	i	PRKAR2A
AKAP11	i	PRKAR2A
AKAP12	i	PRKAR2A
NBEA	i	PRKAR2A
RAB32	i	PRKAR2A
HSPA1A	i	APEX1
AKAP2	i	PRKAR2A
ARFGEF2	i	PRKAR2A
MYCBPAP	i	PRKAR2A
AKAP7	i	PRKAR2A
SMAD4	i	RPL28
SMAD4	i	TCTA
PRKAR1A	i	PRKAR1B
AKAP1	i	PRKAR1B
WRN	i	PRKAR1B
PPP1R9A	i	PRKAR1B
XRCC6	i	APEX1
PRKAR2B	i	PRKAR2B
AKAP4	i	PRKAR2B
AKAP14	i	PRKAR2B
AKAP1	i	PRKAR2B
PRKAR2B	i	LASP1
AKAP9	i	PRKAR2B
AKAP5	i	PRKAR2B
AKAP10	i	PRKAR2B
AKAP11	i	PRKAR2B
NBEA	i	PRKAR2B
PHLDB2	i	FLNC
NME1	i	APEX1
AXIN1	i	PPP2CB
PPP2CB	i	PACS1
PPP2CB	i	GAD1
SMAD4	i	HDLBP
LCMT1	i	PPP2CB
SMAD4	i	CD59
SERPINE2	i	F2
F2	i	F2R
THBD	i	F2
THBS1	i	F2
HMGB2	i	APEX1
C6	i	F2
KNG1	i	F2
GP1BA	i	F2
F9	i	F2
F2	i	AANAT
SERPINB8	i	F2
PCNA	i	APEX1
SERPINA5	i	F2
F2RL2	i	F2
F2RL3	i	F2
F2	i	CPB2
F2	i	AKR7A2
F2	i	HGFAC
SERPING1	i	F2
ITGA2B	i	F2
F11	i	F2
SMAD4	i	RALA
TXN	i	APEX1
SMAD4	i	GPNMB
SMAD4	i	PSG9
F2	i	ST13
F2	i	SPP1
SMAD4	i	TH1L
SMAD4	i	MAPK13
F2	i	PROZ
F2	i	PLAU
SMAD4	i	TM9SF2
SMAD4	i	EEF1A1
TP53	i	APEX1
SMAD4	i	ZBED5
S100B	i	S100A1
RYR1	i	S100A1
PYGM	i	S100A1
AGER	i	S100A1
CAPZA1	i	S100A1
CACYBP	i	S100A1
S100A4	i	S100A1
SMAD4	i	CNKSR1
SMAD4	i	RMND5B
XRCC1	i	APEX1
GNB2L1	i	TYK2
IL13RA1	i	TYK2
TYK2	i	STAT1
IL6ST	i	TYK2
IRS2	i	TYK2
GHR	i	TYK2
CRKL	i	TYK2
PRMT5	i	TYK2
STAM2	i	TYK2
XRCC5	i	TYK2
NXF2	i	APEX1
FER	i	FER
CTNND1	i	FER
TMF1	i	FER
YWHAB	i	FER
FER	i	CALM1
FGF9	i	FGFR2
FGF10	i	FGFR2
EPHA8	i	EPHA8
PIK3CG	i	EPHA8
FEN1	i	APEX1
EFNA4	i	EPHA8
EFNA5	i	EPHA8
TNFAIP1	i	EPHA2
EFNA1	i	EPHA2
SHC1	i	EPHA2
TIAM1	i	EPHA2
PTK2	i	EPHA2
SLA	i	EPHA2
EFNA4	i	EPHA2
EFNA3	i	EPHA2
APEX1	i	HDAC1
EFNA5	i	EPHA2
EFNA2	i	EPHA2
ACP1	i	EPHA2
ZAP70	i	ZAP70
SOS1	i	ZAP70
CD247	i	ZAP70
ABL1	i	ZAP70
TUBA4A	i	ZAP70
ZAP70	i	DUSP3
SHB	i	ZAP70
EP300	i	APEX1
SHC1	i	ZAP70
SLA	i	ZAP70
PTK2B	i	ZAP70
ZAP70	i	LCP2
SH3BP2	i	ZAP70
ZAP70	i	LAT
TYROBP	i	ZAP70
CBLB	i	ZAP70
SIT1	i	ZAP70
ZAP70	i	SH2B3
SGCG	i	FLNC
HNRNPL	i	APEX1
PAG1	i	ZAP70
ZAP70	i	GAB2
SLAMF6	i	ZAP70
SLA2	i	ZAP70
ZAP70	i	DBNL
PTPN3	i	ZAP70
FCRL3	i	ZAP70
ACP1	i	ZAP70
CD3E	i	ZAP70
NFAM1	i	ZAP70
HIF1A	i	APEX1
MAPK1	i	MAPK1
PRKCE	i	MAPK1
MAPK1	i	RB1
MAPK1	i	RXRA
MAPK1	i	SREBF1
MAPK1	i	NR5A1
MAPK1	i	SP1
MAPK1	i	CEBPB
MAPK1	i	MYB
MAPK1	i	ZFP36
MUTYH	i	APEX1
MAPK1	i	TP53
NTRK3	i	MAPK1
RPS6KA3	i	MAPK1
ELK1	i	MAPK1
DUSP3	i	MAPK1
MAPK14	i	MAPK1
SREBF2	i	MAPK1
SHC1	i	MAPK1
NKX2-1	i	MAPK1
MAPK1	i	UBTF
APEX1	i	ANP32C
MAPK1	i	DUSP1
MAPK1	i	SCNN1G
SMAD4	i	UHRF2
MAPK1	i	SMAD4
MAP2K2	i	MAPK1
C1QBP	i	MAPK1
MAPK1	i	PPARG
STAT5A	i	MAPK1
MAPK1	i	RPS6KA1
RPS6KA2	i	MAPK1
DCTN1	i	APEX1
GMFB	i	MAPK1
METAP2	i	MAPK1
MAPK1	i	NCOA3
MAPK1	i	EIF4EBP1
MAPK1	i	CASP9
MAPK1	i	KHDRBS1
PXN	i	MAPK1
PTPRH	i	MAPK1
TNFSF11	i	MAPK1
MAPK1	i	NCOA1
POLB	i	APEX1
DUSP4	i	MAPK1
DUSP7	i	MAPK1
PTPRR	i	MAPK1
MAPK1	i	IER3
SNCG	i	MAPK1
MAPK1	i	DUSP5
MAPKSP1	i	MAPK1
KLF11	i	MAPK1
MAPK1	i	PPP1R9B
MAPK1	i	TNFRSF25
ANP32A	i	APEX1
MAPK1	i	IQGAP1
PEA15	i	MAPK1
RPS6KA4	i	MAPK1
NEK2	i	MAPK1
STAT5B	i	MAPK1
DYRK1B	i	MAPK1
MKNK2	i	MAPK1
MAPK1	i	RGS19
HDAC4	i	MAPK1
MAPK1	i	GAB2
SET	i	APEX1
MAPK1	i	FRS3
UBR5	i	MAPK1
MAPK1	i	CAD
PEBP1	i	MAPK1
MAPK1	i	GORASP2
TPR	i	MAPK1
FHL3	i	MAPK1
TNIP1	i	MAPK1
MAPK1	i	TOB1
MAPKAPK5	i	MAPK1
UBE2I	i	APEX1
MKNK1	i	MAPK1
MAPK1	i	DUSP16
MAPK1	i	ERF
MAPK1	i	CALCOCO1
KSR2	i	MAPK1
MAPK1	i	MAFA
MAPK1	i	NDE1
MAPK1	i	GABRR1
SMAD4	i	PSG2
SMAD4	i	C16orf57
ATN1	i	BAT2
MAPK1	i	SORBS3
MAPK4	i	MAPK4
PRKCA	i	PRKCA
GNB2L1	i	PRKCA
PRKCZ	i	PRKCA
PRKCA	i	RRAD
PRKCA	i	RHO
PRKCA	i	DDX5
SCTR	i	PRKCA
SEMG1	i	PRKCA
KCND2	i	FLNC
ATN1	i	BAT3
SEMG2	i	PRKCA
TERT	i	PRKCA
PRKCA	i	SRC
SMAD4	i	SNRNP70
PRKCA	i	TP53
STAG1	i	SMAD9
PRKCA	i	VCL
PRKCA	i	VTN
PRKCA	i	NCF1
PRKCA	i	GJB1
APOA1	i	APOF
PRKCA	i	RPL10
XK	i	PRKCA
PRKCA	i	ITGB2
PRKCA	i	PTPN12
SYK	i	PRKCA
PRKCA	i	SNAP25
PRKCA	i	NFATC1
PRKCA	i	DLX3
TIAM1	i	PRKCA
AVPR1A	i	PRKCA
CALR	i	LRP1
RGS2	i	PRKCA
MYLK	i	PRKCA
PRKCA	i	CASR
C1QBP	i	PRKCA
PRKCA	i	GPM6A
YWHAZ	i	PRKCA
PRKCA	i	DGKZ
PRKCA	i	ADD3
BTG2	i	PRKCA
TEP1	i	PRKCA
CANX	i	LRP1
PRKCA	i	GMFB
ARHGEF1	i	PRKCA
OGG1	i	PRKCA
RAC1	i	PRKCA
PRKCA	i	PA2G4
PRKCA	i	NRGN
PRKCA	i	DNM1
PRKCA	i	PLD1
PLD2	i	PRKCA
PRKCA	i	HAND1
C3	i	LRP1
HAND2	i	PRKCA
PRKCA	i	CFTR
CISH	i	PRKCA
PRKCA	i	CYTH2
PRKCA	i	RGS7
PRKCA	i	SNAP23
FSCN1	i	PRKCA
PRKCA	i	OCLN
DLG4	i	PRKCA
PRKCA	i	STXBP1
C4BPA	i	LRP1
PRKCA	i	SPAG1
PRKCA	i	PEA15
CEP135	i	SMAD9
GNA12	i	PRKCA
PRKCA	i	GRM1
AKAP5	i	PRKCA
AKAP12	i	PRKCA
PRKCA	i	RGS19
YWHAG	i	PRKCA
PRKCA	i	CD163
CTGF	i	LRP1
PRKCA	i	TRPV6
PRKCA	i	GSK3A
PRKCA	i	PLCB1
PRKCA	i	HSPB8
PRKCA	i	PEBP1
PRKCA	i	CHAT
POLB	i	PRKCA
PRKCA	i	MARCKS
PRKCA	i	PRKG1
FURIN	i	LRP1
PRKCA	i	PTGIR
ADCY5	i	PRKCA
PRKCA	i	EDF1
SDPR	i	PRKCA
KCNE4	i	PRKCA
PRKCA	i	ADAP1
AFAP1	i	PRKCA
TRIM29	i	PRKCA
PDLIM7	i	PRKCA
STXBP3	i	PRKCA
LTF	i	LRP1
PRKCA	i	TNNI3
PRKCA	i	HABP4
PRKCA	i	GABRR1
GABRR2	i	PRKCA
PRKCA	i	TRPC3
PRKCA	i	PPP1R14A
PRKCA	i	THOC5
PRKCA	i	GRIA2
PRKCA	i	HMGB1
PRKCA	i	RARA
LIPC	i	LRP1
PRKCA	i	SDC4
EVC2	i	SMAD9
PRKCA	i	TNNT2
GNB2L1	i	PRKCB
PRKCB	i	RRAD
SPTAN1	i	PRKCB
PRKCB	i	VTN
PRKCB	i	NCF1
PRKCB	i	BTK
PRKCB	i	ITGB2
NPHP1	i	FLNC
MDK	i	LRP1
GCNT1	i	PRKCB
BMPR2	i	PRKCB
RGS2	i	PRKCB
PRKCB	i	CASR
PRKCB	i	DAB2
PRKCB	i	PA2G4
PRKCB	i	NRGN
CISH	i	PRKCB
PRKCB	i	CYTH2
GRIN2D	i	PRKCB
SERPINE1	i	LRP1
PRKCB	i	OCLN
MAPK6	i	PRKCB
EIF6	i	PRKCB
PRKCB	i	STXBP1
GNA13	i	PRKCB
GSK3B	i	PRKCB
PDPK1	i	PRKCB
YWHAG	i	PRKCB
PDLIM5	i	PRKCB
PRKCB	i	GSK3A
PLAT	i	LRP1
PRKCB	i	PEBP1
PRKCB	i	MARCKS
MKI67	i	PRKCB
AFAP1	i	PRKCB
ZMYND8	i	PRKCB
RIPK4	i	PRKCB
PDLIM7	i	PRKCB
PRKCB	i	HABP4
[truncated: 37,187 more rows]

## Sheet: S2_COSMIC_mutations_A549_H441
Supplementary Table S2. For the identification of a KRAS signature of potential markers we downloaded cell line specific mutations from the COSMIC database (A549: Sample Name: A549, Sample ID: 905949; H441: Sample Name: NCI-H441, Sample ID: 908460).
A549 (361 unique)
AATK
AATK
ABCA9
ABCB1
ABCD2
ACTN1
ACTN1
ADAMTS19
ADAMTS7
ADH1A
ADH1A
AGTR1
AIM1
ALS2CL
ANKZF1
APOB
ARHGAP25
ARHGAP25
ARHGAP25
ARID3A
ARMC1
ARPC1B
ARSH
ARSI
ASB5
ATG13
ATG13
ATP1A3
ATR
ATR
BBS2
BCAT1
BMS1
C10orf112
C11orf83
C14orf23
C2orf15
C2orf55
C2orf67
C7orf31
C9orf174
CACNA1B
CADM3
CAGE1
CAGE1
CAGE1
CANX
CANX
CAPN7
CARD11
CBL
CC2D2A
CC2D2A
CCBL1
CCBL1
CCDC129
CCDC129
CCDC80
CD2AP
CEBPE
CHD7
CHD7
CHRNB4
CHST8
CIAO1
CKAP5
CLCN7
CNPPD1
CNTLN
CNTLN
COL21A1
COL21A1
COL21A1
COL4A6
COL4A6
CPPED1
CTNNA1
CTNND2
CUL2
CXorf22
CXorf22
CYP39A1
CYP7A1
DACT1
DCAF5
DCAF6
DCAF6
DCLK3
DDX60L
DGKE
DHX58
DLG2
DLG2
DLG2
DLG2
DMGDH
DMGDH
DNAH8
DNAH8
DPP8
DPP8
DTNB
DTNB
DYNC1I1
EGLN1
EIF2C2
ELL2
ENSG00000176515
ENSG00000216560
EPB41L3
EPB41L3
EPB41L3
ERC1
F12
FAM160B2
FAM171A2
FAM175B
FAM21B
FAM21B
FAM47C
FAM54B
FAM55B
FAM55B
FAM63A
FAM63B
FAM75D1
FAM75D1
FAM75D4
FAM75D4
FBXL2
FBXL2
FBXO48
FCGR3A
FCHSD2
FCHSD2
FCRL2
FGD1
FGL1
FH
FLJ16360
FLNC
FLNC
FLT3
FLVCR1
FMN1
FMN1
FMN1
FRAS1
FRAS1
FRAS1
FRMD6
FRMD6
FUCA2
FUS
FUS
GAD2
GAS2L3
GDF15
GIMAP1
GLB1L3
GLB1L3
GLE1
GLE1L
GOLGA4
GPR137C
GPR85
GRHL1
GRHL1
GRIA2
GRIA4
GRIA4
GRM7
GRM7
GRM7
GRM7
GRM7
GRM7
GTSE1
GTSE1
HCLS1
HCLS1
HERC1
HERC1
HFM1
HIP1
HIST1H2AJ
HLA-DOB
HMCN1
HMCN1
HMCN1
HMGN5
HOOK1
HS6ST2
HS6ST2
HS6ST3
HUMAN
HUMAN
HUMAN
HUMAN
HYDIN
IFIH1
IKZF3
INPP5D
ITGA11
ITPKC
ITPR1
ITPR1
ITPR1
JAKMIP2
JAKMIP2
KCND2
KIAA0100
KIAA0100
KIAA0226L
KIAA0226L
KIAA0226L
KIAA1467
KIAA1549
KIAA1549
KIF13A
KIF13A
KIF13A
KIRREL3
KIRREL3
KIRREL3
KLHL20
KLK13
KLK9
KNTC1
KRAS
KRAS
LAMA3
LAMA3
LAMB3
LANCL1
LHCGR
LMBRD2
LOC223075
LOC442444
LOC652153
LRP1
LRP2
LRRC16A
LRRC16A
LRRIQ1
LRRIQ1
MAGEA11
MAGEB10
MAGEB10
MAGEB16
MAGEB16
MAGEB16
MATN2
MATN2
MC2R
MECP2
MEGF10
METTL8
MFN2
MGAM
MGAM
MGAM
MIB1
MKI67
MKI67IP
MOGAT3
MOGAT3
MOGAT3
MON1A
MON1A
MPP2
MPP2
MRGPRX2
MTUS2
MUC5AC
MUC5B
MXRA5
MXRA5
MYCBPAP
MYCBPAP
MYCBPAP
MYH2
MYH3
MYO18A
MYO18A
MYO18B
N4BP3
NAB1
NAMPT
NDC80
NEB
NEB
NEB
NEB
NEB
NEBL
NES
NIPBL
NIPBL
NMNAT1
NRSN2
NUDT6
NUDT6
NUP210
ODZ1
OR4M2
OR4N2
OR52H1
OR56A3
OR5B17
OR5M3
OSBP
OTOP1
OTOP1
PADI1
PAK7
PAK7
PCBP3
PCBP3
PCK1
PCK1
PCSK5
PCSK5
PCSK7
PDE4D
PDE4D
PDE4D
PDE4D
PDE4D
PDE4D
PDE4D
PDE4D
PDGFRL
PGBD5
PHACTR3
PHKA1
PHKA1
PHKA2
PHRF1
PHRF1
PIAS2
PKD1L2
PKHD1L1
PLBD1
PLCH1
PLCH1
PLCH1
PLCH1
PLEK2
PLEKHA4
PLEKHH3
PLUNC
PMPCB
PNPLA5
POLE
POLE
POLR3B
POMZP3
POMZP3
POP1
POU5F1B
POU5F1B
PPP1R9A
PPP5C
PRIM2
PRUNE2
PVRL3
PYCRL
Q6ZSY1
Q8N1G8
Q96RI3
QRFPR
QRICH2
RAB3GAP1
RAB3GAP1
RAI16
RALGAPA1
RALGAPA1
RALGAPA1
RALYL
RALYL
RAPGEF4
RAPGEF4
RASSF3
RBFOX1
RBFOX1
RBM12B
RBM24
RGPD3
RGPD3
RNF133
RNGTT
RNGTT
RP1L1
RPL3
RTTN
SBF2
SCN4A
SCN9A
SCN9A
SDAD1
SDK1
SERPINI2
SF3B3
SG269
SgK269
SH3GL2
SH3RF2
SIPA1L2
SIPA1L2
SLC2A13
SLC2A13
SLC30A10
SLC30A8
SLC7A8
SLIT2
SLITRK4
SLX4
SMARCA4
SMARCA4
SMARCA4
SMYD2
SPAG9
SPAG9
SPAG9
SPATA13
SPATA13
SPATA13
SPATA5
SPTBN2
SPTBN2
SRCIN1
STK11
STK32A
STK32A
STXBP5
STXBP5L
SUFU
SUPT4H1
SYNE1
SYNE1
SYNE1
SYNE1
SYNE1
SYNE1
SYNE1
SYNE1
SYNE1
SYNE1
TAAR5
TAF13
TAS2R1
TAS2R1
TBC1D23
TBC1D23
TBL1XR1
TCEA2
TCEB3B
TCHP
TCHP
TCTE1
TDRD12
TENM1
THNSL2
THOP1
TIAM2
TIAM2
TJP1
TMC2
TMC7
TMEM63A
TNC
TNN
TNR
TNS3
TRIM65
TRPM1
TRPM2
TRPV5
TRUB1
TSHZ3
TSHZ3
TTC28
TTN
TTN
TTN
TTN
TTN
UNC5D
UNC5D
USH1C
USH1C
USP10
USP34
USP6
USP6
VARS2
VCL
WAPAL
YSK4
YSK4
ZCWPW2
ZFHX3
ZFPM2
ZFYVE27
ZNF135
ZNF135
ZNF14
ZNF215
ZNF22
ZNF425
ZNF654
ZNF654
ZNF729
ZNF737
ZNF737
ZNF749
ZNF766
ZNF766
ZSCAN29
ZSCAN29
H441 (573 unique)
17324
2009-09-01
2009-09-01
2009-09-01
2009-09-01
2009-09-01
2014-09-01
014866.1
A2M
ABCA10
ABCA12
ABCA12
ABCA12
ABCA12
ABCB5
ABCB5
ABCB5
AC114772.1
AC114772.1
ACTA1
ADAL
ADAL
ADAM19
ADAM19
ADAM19
ADAM20
ADAMTS1
ADAMTS17
ADAMTS5
ADAMTSL4
ADAMTSL4
ADAMTSL4
ADCY2
ADNP
AFF1
AFP
AGBL3
AGBL3
AGXT2L1
AHNAK2
AJAP1
AKAP13
AKAP13
AKNAD1
AKNAD1
ALG13
ALG13
ALG13
ALG14
ANKHD1
ANKHD1-EIF4EBP3
ANKIB1
ANKRD17
ANKRD50
ANO3
APOB
ARFGEF2
ARHGAP8
ARHGEF17
ARHGEF6
ASPM
ASXL2
ASXL2
ASXL2
ATP11A
ATP11A
ATP13A4
ATP13A4
ATP1A2
ATP1A4
ATP2B2
ATP2B2
ATP2B3
ATP2B3
ATP2B3
ATP2B3
BAI1
BAI2
BBS12
BBS12
BFSP1
BFSP1
BPIL2
BRCA2
BRCA2
BRPF3
C11orf9
C11orf9
C12orf42
C12orf48
C14orf39
C18orf45
C18orf63
C1orf101
C1orf101
C1orf131
C20orf177
C20orf186
C22orf34
C22orf34
C22orf34
C2orf18
C3orf33
C3orf33
C3orf77
C3orf77
C5orf42
C5orf42
C5orf64
C6orf1
C6orf138
C6orf226
C6orf226
C7orf58
CALCB
CAPN12
CATSPER1
CCDC136
CCDC136
CCDC164
CCL27
CCRL1
CD1C
CD1C
CDH10
CDH8
CDK13
CECR1
CECR2
CECR2
CELSR1
CELSR1
CHD1
CHN1
CHN1
CHRNB3
CILP
CILP2
CIZ1
CLEC5A
CLNK
CLNK
CLRN2
CMYA5
CMYA5
CNGB3
CNTN6
CNTNAP2
COG8
COL11A1
COL11A1
COL14A1
COL19A1
COL22A1
COL5A2
COL6A3
COL6A3
CPNE5
CR1
CR1
CREB3L3
CROT
CSGALNACT1
CSMD3
CSMD3
CSMD3
CSMD3
CTNNA2
CTNNA2
CTTNBP2
CXorf22
CXorf22
DAB1
DAB1
DACH2
DACH2
DAPP1
DAPP1
DCAF12
DCAF12L2
DCAF4L2
DCAF8L1
DDR2
DDR2
DDX19A
DDX19A
DEK
DENND1C
DENND1C
DENND2C
DENND2C
DHRS2
DHRS2
DHX30
DHX30
DHX40
DHX40
DLC1
DMBT1
DMBT1
DMBT1
DNAH5
DNAH6
DNAH6
DNAJA1
DNAJB8
DNAJC6
DNAJC6
DNAJC8
DNER
DNHL1
DOCK2
DOCK7
DPY19L4
DROSHA
DUSP27
DYNC1I1
DYNC1I2
DYNC1I2
EAF1
EBPL
EFHD1
EGFR
EIF2C4
EIF2C4
EIF2C4
ELAC2
ELAC2
ENGASE
ENPP1
ENPP2
ENPP2
ENSG00000121031
ENSG00000156509
ENSG00000172823
ENSG00000174450
ENSG00000203286
ENTPD4
EPHA5
EPHB2
EPHB2
EPHB2
ERBB4
ERBB4
ERBB4
ERBB4
ERCC5
ERV3-1
ESX1
EVI2A
EXOSC2
EYS
EYS
F11R
FAM131B
FAM131B
FAM135B
FAM13A
FAM13A
FAM38B
FAM49A
FAM55B
FAM55B
FAM71A
FAM83B
FAM90A20
FANCM
FAT
FAT1
FBN2
FBN2
FBXL14
FBXO18
FBXO43
FBXO43
FBXO7
FBXO7
FBXO7
FCHO2
FCHO2
FCRL3
FCRL3
FLG
FLG
FLII
FLNC
FMN1
FOXF2
FOXL2
FRYL
FUCA1
FZD1
GABPA
GABRA4
GABRA6
GABRG3
GALNT13
GALNT13
GALNT13
GALNT5
GBA2
GBA2
GBA2
GIGYF1
GIGYF1
GJB4
GJC3
GLE1
GLE1L
GLG1
GNRHR
GOLGA5
GOLGA6L2
GOLGA6L2
GON4L
GON4L
GON4L
GPR12
GPR139
GPR31
GPR39
GRIA1
GRIA1
GRIA1
GRIA1
GRIK3
GRIK3
GRIN2B
GRM4
GRM4
GRM4
GRM8
GRM8
GRM8
GSTA5
GSTZ1
GTF2E2
GZMA
HAUS1
hCG
HDAC9
HDAC9
HDAC9
HDAC9
HEATR5A
HEATR5A
HEATR5A
HEATR5B
HEPACAM2
HGF
HHLA1
HIF1A
HIST1H2AI
HLA-DQB2
HLA-DQB2
HLA-G
HOXB1
HTR1B
HTR2C
HTT
HTT
HUMAN
HUMAN
HUMAN
HUMAN
HUMAN
IK
IKBKE
IL21R
INHBA
INTS1
IPO13
IQCA1
IQCA1
IQCF2
IQCH
IQCH
IQCH
IQCH
IQGAP1
IQUB
JAKMIP1
JAKMIP1
JMY
JMY
KAT5
KEL
KEL
KIAA0564
KIAA0649
KIAA1109
KIF17
KIF18B
KIF18B
KIF1A
KIF1A
KIF1A
KIF1A
KIF3C
KLHDC4
KLHL10
KLHL3
KLKB1
KLKB1
KPNA7
KRAS
KRT2
KRT85
KRT8P11
KRTAP4-12
KRTAP9-8
LAMB1
LAMB1
LCE1A
LEPR
LILRA5
LOC340578
LOC51059
LOXHD1
LOXHD1
LPHN3
LPHN3
LPHN3
LPHN3
LRRC38
LRRC38
LRRC7
LTF
MAGEA1
MAP9
MAPK13
MAPK13
MAPK7
MARCH11
MCM2
MDGA2
MDGA2
MDGA2
MDGA2
MGAM
MGAM
MGAM
MICAL1
MICAL1
MID2
MID2
MLL2
MLL4
MLNR
MMRN1
MORC1
MPDZ
MPDZ
MPDZ
MPL
MPL
MRE11A
MRE11A
MUC12
MUC12
MUC16
MUC16
MUC16
MUC4
MYBPC1
MYCBP2
MYCBP2
MYH15
MYH3
MYH4
MYO5A
MYO5A
MYO7A
MYO7A
MYO7B
MYO7B
MYOZ1
NAG6
NALCN
NAMPTL
NAP1L1
NAV2
NBEA
NBEA
NBEA
NBEA
NBEA
NCKAP5
NDE1
NDE1
NDUFV3
NEB
NEB
NEB
NEB
NEB
NEB
NEDD4
NEDD4
NEDD4L
NEDD4L
NEGR1
NFASC
NFASC
NFASC
NFASC
NFU1
NIPAL4
NIPAL4
NLRC4
NM
NOM1
NOS1
NOS2
NRP1
NRP1
NRP1
NTNG1
NUP62
NXF5
NYNRIN
OBSCN
OBSCN
OBSCN
OBSCN
OCRL
ODZ4
ODZ4
OR10H5
OR10P1
OR10V1
OR13G1
OR1F1
OR1S1
OR2AP1
OR2L1P
OR2L3
OR2T6
OR4C11
OR4C6
OR4K17
OR4M2
OR4N2
OR4S2
OR51B5
OR52K2
OR52N2
OR5D3P
OR5H6
OTOP1
OXA1L
PALB2
PALM2
PAPOLA
PARPBP
PATL1
PATL1
PCDHA13
PCDHGA1
PCDHGA1
PCDHGA6
PCDHGA6
PCDHGB1
PCDHGB1
PCNXL2
PDE2A
PDE2A
PDE2A
PDZD2
PEG10
PEX5L
PEX5L
PEX5L
PEX5L
PGBD2
PHF7
PHOSPHO2
PIEZO2
PKD1L1
PKHD1L1
PLCG2
PLCG2
PLXNA4
PLXNA4
PLXNB3
PLXNB3
PNN
PNPLA8
POLR2D
POTEF
PPIP5K2
PPIP5K2
PPL
PRCP
PRCP
PRKACA
PRKACA
PRKCSH
PROX1
PROX1
PRR5-ARHGAP8
PRSS23
PRUNE2
PTPRZ1
PTPRZ1
PXMP2
Q6ZSY1
Q8NH47
Q8NH68
Q96NP5
Q96NP5
RAPGEF2
RELN
RELN
RERE
RFWD3
RFX3
RFX3
RFX6
RGS6
RGS6
RGS6
RHPN2
RIMS2
RIMS2
RIMS2
RIMS2
RIMS2
RLTPR
RLTPR
RNASEL
RNF11
RNF17
RNF17
RNF17
RNGTT
RTTN
RUFY4
RUFY4
RYR2
RYR2
SATB2
SCGB1D4
SCN4A
SCN4A
SCN9A
SCN9A
SCUBE3
SCUBE3
SDK2
SEC14L3
SEC14L3
SEC16A
SEC16A
SEMA3D
SEMA4A
SETBP1
SGCD
SGCD
SGK1
SHISA3
SI
SIX3
SKIV2L2
SLC14A1
SLC14A1
SLC16A5
SLC16A5
SLC16A5
SLC16A5
SLC22A6
SLC22A6
SLC25A12
SLC25A32
SLC26A5
SLC26A5
SLC26A9
SLC26A9
SLC2A2
SLC30A2
SLC44A5
SLC44A5
SLC44A5
SLC44A5
SLC6A9
SLC6A9
SLC9A4
SLFN5
SMARCA1
SMC4
SMIM3
SMPD4
SNRNP200
SOHLH1
SOHLH1
SORBS3
SORCS3
SP110
SP110
SP4
SPG21
SPHKAP
SPHKAP
SRRM2
ST6GALNAC5
STK32A
STK32A
SUGP2
SUGP2
SYCP2L
SYMPK
SYNE1
SYNE1
SYNE1
SYNE1
SYNE1
SYNPO2
SYNPO2
SYNPO2
TAAR8
TAF1L
TAF7
TANC2
TANC2
TAOK2
TAOK2
TAS2R1
TAS2R3
TAS2R5
TDRD6
TEX15
TEX15
TFDP2
TFDP2
TGM7
THEG
THSD7B
THSD7B
TIGD3
TLN2
TLR2
TMC7
TMEM14C
TMEM237
TMEM237
TMEM71
TMEM71
TNC
TNFRSF10A
TNN
TNNI3K
TNRC6B
TOP2A
TP53
TP53INP1
TP53INP1
TPRG1
TPT1
TRAK1
TRAK1
TRIM13
TRIM13
TRIM50
TRIM50
TRIML1
TRMT5
TRRAP
TRRAP
TSPAN11
TTF2
TTLL9
TTN
TTN
TTN
TTN
TTN
TTN
TUBB3
TXNDC2
TYK2
U2AF1
U2AF1
U2SURP
UBA7
UBE2J1
UBE4B
UBE4B
UBE4B
UBE4B
UBE4B
UBE4B
UGT2B4
UHRF1BP1
UMODL1
UMODL1
UNC13D
UNC5D
UNC5D
USP2
USP32
USP36
USP36
UTS2
VCAN
VWDE
VWDE
WDFY3
WDR52
WDR86
WDR86
WDR87
WDR87
WNT11
WWOX
XIRP2
XPC
ZBBX
ZBBX
ZBTB37
ZFHX4
ZFHX4
ZFHX4
ZFHX4
ZFP41
ZFYVE16
ZMYND8
ZMYND8
ZNF138
ZNF138
ZNF167
ZNF329
ZNF365
ZNF365
ZNF365
ZNF479
ZNF564
ZNF572
ZNF594
ZNF684
ZNF724P
ZNF724P
ZNF765
ZNF808
ZNF831
ZNF839

## Sheet: S3_Mutations_A549_H441_KRAS
Supplementary Table S3: Mapping of the COSMIC mutations to the KRAS-mutated network results in 18 H441- and 9 A549-specific overlapping nodes.
9 common elements in A549 and KRAS-mutated network
AGTR1
ARID3A
ATR
CBL
INPP5D
SMARCA4
SMYD2
STK11
TJP1
18 common elements in H441 and KRAS-mutated network
ACTA1
BRCA2
EGFR
ERBB4
HGF
HIF1A
HTT
IQGAP1
KAT5
MUC4
NAP1L1
NRP1
PLCG2
PRKACA
TOP2A
TP53
TP53INP1
WWOX
